# Supplementary material for: Transcriptome-Guided Functional Analyses Reveal Novel Biological Properties and Regulatory Hierarchy of Human Embryonic Stem Cell-Derived Ventricular Cardiomyocytes Crucial for Maturation
Source: PLoS One. 2013 Oct 21;8(10):e77784. doi: 10.1371/journal.pone.0077784 (PMC3804624; doi:10.1371/journal.pone.0077784)
Supplement: Table S2 — The top 200 most abundant genes in hESC-VCMs, hF-VCMs and hA-VCMs. Fold changes relative to hESC are shown. (XLSX) [file pone.0077784.s002.xlsx]

## Sheet: Sheet1
Table S2	The top 200 most abundant genes in hESC-VCMs, hF-VCMs and hA-VCMs. Fold changes relative to hESC are shown.
hESC-VCMs			hF-VCMs			hA-VCMs
TargetID	EntrezGeneID	Fold Change	TargetID	EntrezGeneID	Fold Change	TargetID	EntrezGeneID	Fold Change
TMSL3	7117	1.21275	ACTC	70	47.6365	MYL2	4633	1107.54
EEF1A1	1915	0.998632	MYL7	58498	275.027	MYH7	4625	1147.66
IFITM3	10410	6.64443	TNNC1	7134	418.797	MYL3	4634	1468.11
ACTC	70	39.5365	EEF1A1	1915	1.03832	ACTC	70	42.7211
MYL7	58498	200.914	MYL2	4633	953.071	HS.508682	Not available	2.29196
FTL	2512	1.23912	MYH7	4625	987.634	CRYAB	1410	218.141
MYH6	4624	643.101	NPPA	4878	1331.89	ACTA1	58	6.77379
ACTA2	59	98.3499	RPS16	6217	1.14717	CKM	1158	1348.02
VIM	7431	6.27299	ATP5B	506	1.39638	ATP5B	506	1.53682
TMSB10	9168	2.54134	MYL3	4634	1092.83	COX4I1	1327	2.4055
CCL2	6347	240.697	RPS25	6230	0.957794	FARSLB	10056	1.77529
HS.508682	Not available	1.58268	RPS27	6232	1.0206	TNNC1	7134	331.284
RPS16	6217	0.880539	RPLP2	6181	1.13135	RPS16	6217	1.00941
FARSLB	10056	1.52013	TPT1	7178	1.552	HSPB7	27129	1123.37
RPS12	6206	0.863038	RN7SL1	6029	1.33488	RN7SL1	6029	1.58657
ACTB	60	1.44547	GNB2L1	10399	1.06885	MYOM1	8736	1129.18
RPS25	6230	0.865915	COX7C	1350	1.07064	HSPB1	3315	5.97868
RPL38	6169	0.983005	K-ALPHA-1	10376	0.853833	MYBPC3	4607	774.052
MYL6	4637	1.72726	CKM	1158	864.287	TMSL3	7117	0.783815
RN7SL1	6029	1.37785	RPL18A	6142	0.765696	MRCL3	10627	6.00163
RPS19	6223	1.10897	HSPB1	3315	5.07479	COX7C	1350	1.12803
TPT1	7178	1.42681	MDH1	4190	2.32157	SLC25A4	291	10.7946
UBC	7316	1.89512	COX4I1	1327	1.64772	RPLP2	6181	1.01636
OAZ1	4946	1.10532	RPL38	6169	0.852487	DES	1674	811.725
RPS27	6232	0.898253	C5ORF13	9315	6.53223	NDUFA1	4694	3.5116
ATP5E	514	2.14832	RPS11	6205	1.07313	EEF1A2	1917	29.3376
CTGF	1490	8.54163	TMSL3	7117	0.661754	ATP5A1	498	1.53353
RPLP2	6181	0.951994	RPS2	6187	0.819194	OAZ1	4946	1.02393
LAIR1	3903	1.35843	FARSLB	10056	1.24702	COX7A1	1346	242.392
ENO1	2023	1.15296	MYBPC3	4607	620.705	MDH1	4190	2.35168
RPL19	6143	0.903052	ATP5A1	498	1.35634	TPT1	7178	1.27923
ACTG1	71	1.11999	HBG1	3047	683.758	NDUFA4	4697	1.90952
COX7C	1350	0.963802	ACTA1	58	3.85211	ATP5E	514	1.93074
ATP5B	506	0.953738	RPS10	6204	0.837236	RPS25	6230	0.723115
IFITM2	10581	4.84094	ACTA2	59	74.119	CD81	975	1.89124
SERPINE2	5270	5.5347	HBG2	3048	827.841	MYH6	4624	485.571
IMAA	387254	1.38255	RPL11	6135	0.873468	COX5B	1329	3.33141
RPL27	6155	0.944709	TPM1	7168	9.93179	TCAP	8557	841.971
GAPDH	2597	1.41041	CD81	975	1.72173	MYOM2	9172	553.379
MRCL3	10627	4.79351	MYOM1	8736	779.093	RPS27	6232	0.753369
RPL41	6171	1.22183	RPS6	6194	0.862431	QP-C	27089	3.39207
RPS2	6187	0.742873	RPS12	6206	0.649584	TNNI3	7137	71.5865
RPL18A	6142	0.656495	RPL35A	6165	0.87428	MDH2	4191	2.04604
IGFBP7	3490	209.276	RPL19	6143	0.794077	C22ORF16	400916	8.51772
F2R	2149	1.46708	HBA1	3039	77.1246	COX5A	9377	2.13707
COX4I1	1327	1.38676	CRYAB	1410	114.212	CASQ2	845	731.452
NPPA	4878	723.167	MYL4	4635	383.363	UBC	7316	1.47016
K-ALPHA-1	10376	0.666461	H3F3A	3020	0.711082	LAIR1	3903	1.14949
CDH2	1000	10.1545	LAIR1	3903	1.12752	CKMT2	1160	413.458
GNB2L1	10399	0.809709	RPL41	6171	1.12899	MB	4151	778.813
RPS10	6204	0.744295	UBB	7314	1.391	TPM1	7168	9.31053
CD81	975	1.59025	RPS27A	6233	1.04321	RPL38	6169	0.701033
RPL35A	6165	0.814508	OAZ1	4946	0.792154	IMAA	387254	1.20759
RPL11	6135	0.765173	IMAA	387254	1.19919	TOMM7	54543	1.34772
SRP14	6727	1.66547	MYL6	4637	1.19887	FLNC	2318	24.4139
TIMP1	7076	8.42788	NDUFA1	4694	2.58776	PSAP	5660	2.51814
C19ORF31	404664	1.34845	NDUFA4	4697	1.5163	TNNT2	7139	247.756
RPS17	6218	0.852761	SLC25A4	291	7.40818	RPS10	6204	0.698001
MYL2	4633	435.106	SRP14	6727	1.62794	CDH2	1000	9.45999
MX1	4599	53.3583	RPL39	6170	0.978238	F2R	2149	1.33166
TPM1	7168	8.11706	HS.508682	Not available	1.0265	C19ORF31	404664	1.34025
RPL12	6136	0.631904	RPL27A	6157	0.808045	GNB2L1	10399	0.746333
COL1A1	1277	22.2343	RPS19	6223	0.739048	PTGDS	5730	423.876
PFN1	5216	0.946387	RPS3A	6189	1.01874	HRC	3270	182.78
RPS29	6235	0.831112	UBC	7316	1.26571	EEF2	1938	1.09719
H3F3A	3020	0.599991	FHL2	2274	24.7675	RPS19	6223	0.741926
LGALS1	3956	12.045	EEF1A2	1917	20.4135	CSDA	8531	1.70153
LDHA	3939	3.50097	EEF1G	1937	1.19309	RPL11	6135	0.689865
ATP5A1	498	1.0107	RPLP1	6176	1.07527	COX6C	1345	2.20709
MDH1	4190	1.61375	RPL18	6141	0.913295	RPL18A	6142	0.526154
MRLC2	103910	3.15102	TNNT2	7139	233.757	NDUFB8	4714	1.84903
AMY1C	278	1.09381	C19ORF31	404664	1.27173	GPX3	2878	40.2219
EIF4A1	1973	0.76642	VIM	7431	3.71642	PAM	5066	12.4179
B2M	567	10.5081	RPL27	6155	0.726441	MFGE8	4240	1.04334
RPLP1	6176	0.97282	F2R	2149	1.22438	ATP5H	10476	1.63567
TUBA6	84790	0.651778	RPS17	6218	0.791409	EEF1A1	1915	0.398909
COX7A2	1347	1.24762	ATP5E	514	1.39557	IL18	3606	2.74227
DNCL1	8655	1.45554	RPL24	6152	0.795713	NDUFAB1	4706	2.30718
RPS6	6194	0.625635	RPS29	6235	0.805229	ECH1	1891	5.93607
NDUFA4	4697	1.23385	CASQ2	845	582.614	CMYA5	202333	136.703
S100A10	6281	2.00993	MDH2	4191	1.59176	GAPDH	2597	0.993288
SLC2A3	6515	1.39038	TMSB10	9168	1.39309	RPS29	6235	0.741844
RPS20	6224	0.689378	RPL30	6156	1.11137	FTL	2512	0.599766
RPL3	6122	0.631019	TUBA6	84790	0.659767	SRL	6345	573.442
MIF	4282	1.05753	RPL3	6122	0.673651	SYNPO2L	79933	468.055
NPPB	4879	36.0808	COX5A	9377	1.55381	APOD	347	500.745
RPL39	6170	0.76625	MB	4151	586.972	MYL7	58498	93.4896
RPS27A	6233	0.764984	COX6C	1345	1.98859	COX7A2	1347	1.21094
CDKN1A	1026	52.9297	COX8A	1351	1.89481	RPS27A	6233	0.792266
GSTP1	2950	0.731044	CCNI	10983	1.54496	ORC6L	23594	1.51525
RPS5	6193	0.641803	RPS20	6224	0.700332	FHL2	2274	20.4241
TPI1	7167	1.30101	RPL12	6136	0.52906	RPS20	6224	0.688917
RPL24	6152	0.663713	RPS5	6193	0.66197	RPLP1	6176	0.890697
JUND	3727	2.62037	GAPDH	2597	0.939043	UBB	7314	1.02705
EEF2	1938	0.842348	RPS14	6208	0.796851	COX8A	1351	1.81179
DPYSL3	1809	1.11685	MGST3	4259	6.03296	K-ALPHA-1	10376	0.481593
COL1A2	1278	24.9408	HSPB3	8988	479.83	CST3	1471	8.62701
RPL18	6141	0.70785	RPS13	6207	0.844758	RPL41	6171	0.801188
RPL6	6128	0.836279	RPL6	6128	0.871234	NAG18	57051	1.39608
RPS11	6205	0.610459	HBA2	3040	94.0838	EIF4A2	1974	1.53971
PDLIM3	27295	78.2867	NDUFS5	4725	1.14822	HBB	3043	433.784
COL3A1	1281	580.738	HSPB7	27129	484.147	HSPA1A	3303	13.5896
C17ORF45	125144	0.955817	FAU	2197	1.04679	ROCK2	9475	1.74106
QP-C	27089	2.03976	RPL10A	4736	0.692732	RPL19	6143	0.530212
FTHL7	2500	1.69213	EEF2	1938	0.809502	MSH3	4437	1.68166
PAM	5066	9.90997	RPL35	11224	0.842918	NPPB	4879	34.46
RPL10A	4736	0.662748	CDH2	1000	6.8206	ZNF486	90649	3.12329
UBB	7314	0.90352	PAM	5066	10.1231	HBA1	3039	50.3861
RPL8	6132	0.886269	RPL5	6125	1.05703	UQCRFS1	7386	1.34136
RPS27L	51065	3.88986	NAG18	57051	1.28566	CCNI	10983	1.37711
FHL2	2274	17.5094	EIF3S6	3646	0.849697	RPL24	6152	0.629515
ORC6L	23594	1.29516	YBX1	4904	1.15572	MGC16703	113691	1.74533
HSPA8	3312	0.943463	ATP5O	539	1.67168	RPL27	6155	0.555783
NDUFA1	4694	1.66436	NACA	4666	0.855454	ATP2A2	488	9.87955
HLA-A	3105	3.07453	SLC25A5	292	1.08583	HSPB3	8988	431.264
COX8A	1351	1.53332	CKMT2	1160	255.697	LILRB3	11025	2.30101
RPL27A	6157	0.540172	TPI1	7167	1.15383	RPS11	6205	0.582419
NACA	4666	0.812011	TSPAN9	10867	10.2973	NDUFS5	4725	1.08075
BAMBI	25805	10.2492	RPS15A	6210	0.846321	SOD1	6647	1.57496
RPS3A	6189	0.673688	ATP5H	10476	1.27561	CHCHD2	51142	1.9945
LAPTM4B	55353	0.889666	COX5B	1329	1.81931	JUND	3727	2.29018
UQCRFS1	7386	1.1502	RPL8	6132	0.834265	ENO3	2027	43.8186
MYH9	4627	4.10501	QP-C	27089	1.83589	CYC1	1537	2.25758
MYL4	4635	213.661	ORC6L	23594	1.21337	H3F3A	3020	0.419371
RPSA	3921	0.638452	TOMM7	54543	0.839644	RPS2	6187	0.418976
THBS1	7057	62.959	TNNI3	7137	38.1953	NDUFS8	4728	2.41526
YWHAQ	10971	0.932207	LAPTM4B	55353	0.872103	PDK4	5166	465.367
MYH10	4628	1.18988	COX7A1	1346	113.581	ATP5O	539	1.57057
HINT1	3094	0.998872	MSH3	4437	1.40765	RPL35A	6165	0.501963
RPS15A	6210	0.747267	FTHL7	2500	1.48462	LDHB	3945	1.12017
TAGLN	6876	7.07225	ATP2A2	488	8.73442	RPS3A	6189	0.672676
IFI27	3429	314.63	RPS18	6222	0.674887	NUCB1	4924	1.97771
EIF4A2	1974	1.19404	ROCK2	9475	1.39322	IDH2	3418	14.1118
FAU	2197	0.836052	EIF4A2	1974	1.22404	EIF3S6	3646	0.776641
TBCA	6902	0.859745	UQCRFS1	7386	1.10275	RPS6	6194	0.47888
EEF1G	1937	0.723223	VDAC3	7419	1.93781	GOT2	2806	3.21032
MGC16703	113691	1.40943	C22ORF16	400916	4.37253	NDUFA3	4696	3.02471
NAG18	57051	1.05509	COL4A1	1282	9.5778	RHOQ	23433	10.3659
UBA52	7311	0.824059	SMYD1	150572	576.059	VDAC3	7419	1.999
CALM2	805	1.16083	FOS	2353	20.9427	VWF	7450	194.949
RPS14	6208	0.583342	NDUFB8	4714	1.19923	COX6B1	1340	1.91306
RPS13	6207	0.614788	COX6B1	1340	1.83913	MGST3	4259	4.71161
SAT	6303	8.62696	RPL37A	6168	1.09273	RPL18	6141	0.583593
NDUFS5	4725	0.87896	COX7A2	1347	0.862016	RBPMS2	348093	1.02283
ROCK2	9475	1.30142	CHCHD2	51142	1.70648	HSPA1B	3304	8.31738
MSH3	4437	1.27039	LDHA	3939	2.1809	GOT1	2805	8.1533
HSPB7	27129	369.885	UBA52	7311	0.811114	RPS12	6206	0.343282
CSDA	8531	0.993707	ALDOC	230	6.22581	SRP14	6727	0.978499
COX6C	1345	1.33781	PPP1R3C	5507	141.396	RPL6	6128	0.679844
SERF2	10169	1.41399	RPL9	6133	0.952045	RPL39	6170	0.58869
TOMM7	54543	0.72758	SRL	6345	388.662	IFITM3	10410	1.88746
GADD45A	1647	32.9046	NPC2	10577	0.999621	NDUFB10	4716	2.41022
COX5A	9377	1.00645	C17ORF45	125144	0.729388	RPS17	6218	0.507176
HSPB1	3315	2.09456	GLTSCR2	29997	1.11502	NDUFA8	4702	3.08832
TPM2	7169	3.75388	RBPMS2	348093	0.925988	TMSB10	9168	0.941727
EIF1	10209	2.78977	JUND	3727	1.87601	ATP5J	522	2.45435
IFITM1	8519	1.33275	ACTG1	71	0.474896	AURKAIP1	54998	1.43575
SLC25A4	291	3.90943	CALM2	805	1.0811	ATP5C1	509	2.25718
SERPINE1	5054	125.353	MGC16703	113691	1.29062	GHITM	27069	3.13052
CCND1	595	2.36889	LDHB	3945	0.919026	UBA52	7311	0.809747
RPL37A	6168	0.984456	RHOQ	23433	8.8362	SPARCL1	8404	154.386
TUBA1A	7846	0.780573	CSDA	8531	0.934081	RPL35	11224	0.656267
RPS18	6222	0.57893	HSPA1A	3303	9.44286	RPS14	6208	0.566616
NDUFB8	4714	1.06788	RPSA	3921	0.541313	DUSP3	1845	16.4397
TGFBI	7045	40.5542	ATP5J	522	2.25606	LGALS1	3956	7.178
CCNI	10983	0.985497	RPL4	6124	0.664851	NACA	4666	0.672114
FSCN1	6624	1.25393	NDUFB5	4711	2.11096	RPL27A	6157	0.441631
RPL35	11224	0.603214	LAMC1	3915	3.51075	ITGB1BP3	27231	9.66708
RPL36AL	6166	1.05659	RPS3	6188	0.376601	FAU	2197	0.764517
MORF4L2	9643	2.66455	HNRPA2B1	3181	0.610984	NPPA	4878	352.861
DDX5	1655	1.35387	C2ORF29	55571	4.32269	NCOA4	8031	2.41886
IFI6	2537	122.398	ACAT1	38	5.85125	RPL3	6122	0.422088
RPL30	6156	0.646272	TUBA1A	7846	0.74032	KIAA0101	9768	1.2911
LILRB3	11025	1.60906	IRX3	79191	25.3587	MGC29891	126626	2.26954
COL4A1	1282	7.80285	JUN	3725	22.7746	MGP	4256	266.965
KRT18	3875	5.6653	RPL26	6154	0.814597	NDUFB5	4711	2.09558
SPARC	6678	9.79177	ATP5C1	509	1.96922	PDE4C	5143	2.6742
RPL17	6139	0.565007	COL3A1	1281	393.918	MT1X	4501	3.79479
SEC61G	23480	1.19032	RPL17	6139	0.571353	ALKBH5	54890	1.75656
MYH7	4625	220.802	ALKBH5	54890	1.67087	RPL10A	4736	0.485757
MTCH1	23787	1.39728	YWHAQ	10971	0.747389	AKR1D1	6718	1.83824
NPM1	4869	0.575042	DNCL1	8655	0.851538	RPS28	6234	1.07486
GNAS	2778	1.82928	BNIP3	664	5.4874	HSPB6	126393	151.335
RPL9	6133	0.810028	CYC1	1537	1.65459	GPD1L	23171	31.8443
NPC2	10577	0.853182	RPL31	6160	1.00912	PDCD7	10081	1.72333
IL8	3576	240.897	FLNC	2318	11.3853	WBP2	23558	2.59895
TXN	7295	0.981423	CALM3	808	1.3697	RPL5	6125	0.749788
DYNLL1	8655	1.57545	RPL21	6144	0.721167	ACAT1	38	5.85083
EIF4G2	1982	1.59984	NDUFB2	4708	2.17421	NDUFB2	4708	2.33846
MLLT11	10962	4.51126	MIF	4282	0.62556	COX7B	1349	3.45531
ATP2A2	488	6.50226	NUCB1	4924	1.41453	CCR6	1235	1.79937
SLC25A5	292	0.726912	CAP2	10486	18.4987	MYL6	4637	0.573922
PPP1R15A	23645	15.1215	NCOA4	8031	2.09715	BSG	682	3.35831
CST3	1471	5.16326	KIAA0101	9768	1.13013	DECR1	1666	10.8391
FLNC	2318	10.9418	SOD1	6647	1.04811	TIMP1	7076	4.04851
FBN2	2201	28.6962	HINT1	3094	0.75308	MSRB2	22921	7.09233
TNNC1	7134	85.6903	RPS28	6234	0.944469	CALM2	805	0.965489
ANXA2	302	4.42349	H19	283120	224.568	TSPAN9	10867	7.18794
EIF3S6	3646	0.551883	RPS4X	6191	0.934679	RPS18	6222	0.523147
GPX4	2879	1.13719	MTCH1	23787	1.31023	SLC25A3	5250	2.07205
