# Supplementary material for: Transcriptome-Guided Functional Analyses Reveal Novel Biological Properties and Regulatory Hierarchy of Human Embryonic Stem Cell-Derived Ventricular Cardiomyocytes Crucial for Maturation
Source: PLoS One. 2013 Oct 21;8(10):e77784. doi: 10.1371/journal.pone.0077784 (PMC3804624; doi:10.1371/journal.pone.0077784)
Supplement: Table S5 — Promoter analysis of GATA4, NKX2.5, HAND1 and TCF8. (XLSX) [file pone.0077784.s005.xlsx]

## Sheet: promoter up1000-down300pb
Table S5	Promoter analysis of GATA4, NKX2.5, HAND1 and TCF8.
Gene symbol	GeneID	TF Family	Detailed TF Family Information	TF matrix	Start position	End position	Strand	Sequence
ACTC1	70	NKXH	NKX homeodomain factors	V$NKX25.01	687	705	+	accatcAAGTgggcaagct
ACTC1	70	NKXH	NKX homeodomain factors	V$NKX25.05	1053	1071	-	acatcTGAGtggctgcaaa
CAMK2A	815	NKXH	NKX homeodomain factors	V$NKX25.01	214	232	-	gggttcAAGTgattctcct
CAMK2A	815	NKXH	NKX homeodomain factors	V$NKX25.03	1227	1245	-	gtccacaAGTGatcttttc
CAMK2A	815	ZFHX (Zeb1, TCF8)	Two-handed zinc finger homeodomain transcription factors	V$ZEB1.01	1641	1653	+	gcctcACCTgcct
CAMK2D	817	HAND	Twist subfamily of class B bHLH transcription factors	V$TH1E47.01	392	412	+	tggggattgCCAGagtctcag
CAMK2D	817	NKXH	NKX homeodomain factors	V$NKX25.02	2075	2093	+	tgtctTAATaaagggaggg
CAMK2D	817	NKXH	NKX homeodomain factors	V$NKX25.05	65	83	-	gcaatTGAGtgcactccgt
CAMK2D	817	ZFHX (Zeb1, TCF8)	Two-handed zinc finger homeodomain transcription factors	V$AREB6.04	144	156	-	agactGTTTcgct
CSRP3	8048	GATA	GATA binding factors	V$GATA4.01	544	556	-	cttaGATAatctc
CSRP3	8048	HAND	Twist subfamily of class B bHLH transcription factors	V$TH1E47.01	300	320	+	gtgtgaattCCAGacaaagaa
CSRP3	8048	NKXH	NKX homeodomain factors	V$NKX25.01	759	777	-	ctgatcAAGTggttggaac
CSRP3	8048	NKXH	NKX homeodomain factors	V$NKX25.01	1185	1203	+	cgtctcAAGTgccagcacc
CSRP3	8048	NKXH	NKX homeodomain factors	V$NKX25.02	255	273	+	tgccaTAATttatatcagt
CSRP3	8048	NKXH	NKX homeodomain factors	V$NKX25.05	161	179	+	caacaTGAGtggaaggggc
CSRP3	8048	NKXH	NKX homeodomain factors	V$NKX25.05	1086	1104	+	gcaggTGAGtggagcaagg
CSRP3	8048	ZFHX (Zeb1, TCF8)	Two-handed zinc finger homeodomain transcription factors	V$ZEB1.01	1084	1096	-	cactcACCTgcct
FHL2	2274	GATA	GATA binding factors	V$GATA4.01	1191	1203	-	aggaGATAagaac
FHL2	2274	NKXH	NKX homeodomain factors	V$NKX25.01	667	685	-	aggttcAAGTgattctcct
FHL2	2274	NKXH	NKX homeodomain factors	V$NKX25.01	193	211	+	gggctcAAGTgatcctcct
FHL2	2274	NKXH	NKX homeodomain factors	V$NKX25.02	221	239	-	tctttTAATtgatactctc
FHL2	2274	NKXH	NKX homeodomain factors	V$NKX25.02	837	855	-	ggtcaTAATttttaatgat
FHL2	2274	NKXH	NKX homeodomain factors	V$NKX25.02	964	982	+	gtgctTAATgggacttgga
FHL2	2274	NKXH	NKX homeodomain factors	V$NKX25.02	338	356	+	tttccTAATtccaagataa
FHL2	2274	NKXH	NKX homeodomain factors	V$NKX25.02	755	773	-	cggctTAATaaatgccagg
FHL2	2274	NKXH	NKX homeodomain factors	V$NKX25.05	501	519	+	atgggTGAGtgccttttca
FHL2	2274	ZFHX (Zeb1, TCF8)	Two-handed zinc finger homeodomain transcription factors	V$AREB6.01	400	412	+	cccttACCTgcat
FHL2	2274	ZFHX (Zeb1, TCF8)	Two-handed zinc finger homeodomain transcription factors	V$AREB6.01	1370	1382	-	cccttACCTgtgg
FHL2	2274	ZFHX (Zeb1, TCF8)	Two-handed zinc finger homeodomain transcription factors	V$AREB6.04	367	379	+	caccgGTTTctgc
HAND1	9421	GATA	GATA binding factors	V$GATA4.01	946	958	-	cgggGATAaggaa
HAND1	9421	HAND	Twist subfamily of class B bHLH transcription factors	V$TH1E47.01	1007	1027	+	ttatataagCCAGatccgcag
HAND1	9421	NKXH	NKX homeodomain factors	V$NKX25.05	843	861	+	ggagcTGAGtgggaggggc
HAND1	9421	ZFHX (Zeb1, TCF8)	Two-handed zinc finger homeodomain transcription factors	V$AREB6.04	1082	1094	-	taccgGTTTctgc
KLF2	10365	NKXH	NKX homeodomain factors	V$NKX25.01	26	44	-	cccgtcAAGTgcagggaaa
KLF2	10365	NKXH	NKX homeodomain factors	V$NKX25.05	1044	1062	-	accggTGAGtggctgcccg
KLF2	10365	NKXH	NKX homeodomain factors	V$NKX25.05	1101	1119	+	ggcgcTGAGtgaacccatc
LAMA4	3910	HAND	Twist subfamily of class B bHLH transcription factors	V$TH1E47.01	115	135	-	taacatgtgCCAGatacttgg
LAMA4	3910	ZFHX (Zeb1, TCF8)	Two-handed zinc finger homeodomain transcription factors	V$AREB6.01	278	290	+	agcttACCTgggt
MYBPC3	4607	NKXH	NKX homeodomain factors	V$NKX25.01	43	61	+	gagctcAAGTgatctgccc
MYBPC3	4607	NKXH	NKX homeodomain factors	V$NKX25.05	988	1006	-	gggacTGAGtggggtcctg
MYBPC3	4607	ZFHX (Zeb1, TCF8)	Two-handed zinc finger homeodomain transcription factors	V$AREB6.04	1237	1249	+	tctcgGTTTcttt
MYH7	4625	NKXH	NKX homeodomain factors	V$NKX25.04	866	884	-	aattggaAGTGgtcgtcat
MYH7	4625	NKXH	NKX homeodomain factors	V$NKX25.05	551	569	-	ggggcTGAGtgtcagcagc
MYH7	4625	ZFHX (Zeb1, TCF8)	Two-handed zinc finger homeodomain transcription factors	V$AREB6.01	1094	1106	-	ctcctACCTgaga
MYL2	4633	NKXH	NKX homeodomain factors	V$NKX25.02	37	55	-	acacaTAATtttccagcca
MYL2	4633	NKXH	NKX homeodomain factors	V$NKX25.05	675	693	-	tctccTGAGtgaagcctcc
MYL2	4633	ZFHX (Zeb1, TCF8)	Two-handed zinc finger homeodomain transcription factors	V$AREB6.03	777	789	-	tttgCACCtgtgt
MYL3	4634	HAND	Twist subfamily of class B bHLH transcription factors	V$TH1E47.01	323	343	+	cataaagacCCAGacccacag
MYL3	4634	HAND	Twist subfamily of class B bHLH transcription factors	V$TH1E47.01	1100	1120	+	cccaaaaagCCAGagcccaag
MYL3	4634	NKXH	NKX homeodomain factors	V$NKX25.05	219	237	-	gtatgTGAGtgtctggtca
MYL3	4634	NKXH	NKX homeodomain factors	V$NKX25.05	282	300	-	ctatgTGAGtgtgtctgcg
MYL3	4634	NKXH	NKX homeodomain factors	V$NKX25.05	764	782	+	gcagaTGAGtgtgtgtgta
MYL3	4634	NKXH	NKX homeodomain factors	V$NKX25.05	1260	1278	+	gcaagTGAGtggatcccag
MYL3	4634	ZFHX (Zeb1, TCF8)	Two-handed zinc finger homeodomain transcription factors	V$AREB6.02	840	852	-	caatCACCtgttg
MYL3	4634	ZFHX (Zeb1, TCF8)	Two-handed zinc finger homeodomain transcription factors	V$AREB6.03	445	457	-	tgtaCACCtgtgt
MYL9	10398	HAND	Twist subfamily of class B bHLH transcription factors	V$TH1E47.01	1007	1027	+	gcctggagtCCAGacccgacg
MYOM1	8736	GATA	GATA binding factors	V$GATA4.01	909	921	-	agtaGATAattta
MYOM1	8736	NKXH	NKX homeodomain factors	V$NKX25.01	261	279	+	taggtcAAGTgctctgtct
MYOM1	8736	NKXH	NKX homeodomain factors	V$NKX25.02	475	493	+	cctctTAATtggtcacacc
MYOM1	8736	NKXH	NKX homeodomain factors	V$NKX25.02	1002	1020	-	taataTAATtgcataatgc
MYOM1	8736	NKXH	NKX homeodomain factors	V$NKX25.05	792	810	-	gattcTGAGtgtgctgtta
MYOM1	8736	ZFHX (Zeb1, TCF8)	Two-handed zinc finger homeodomain transcription factors	V$AREB6.01	94	106	-	aggtcACCTgtgt
NKX2-5	1482	NKXH	NKX homeodomain factors	V$NKX25.02	358	376	-	cccctTAATaatgaaataa
NKX2-5	1482	NKXH	NKX homeodomain factors	V$NKX25.05	474	492	-	caaggTGAGtgatggccag
NKX2-5	1482	ZFHX (Zeb1, TCF8)	Two-handed zinc finger homeodomain transcription factors	V$AREB6.04	179	191	-	tcgagGTTTcagg
NKX2-5	1482	ZFHX (Zeb1, TCF8)	Two-handed zinc finger homeodomain transcription factors	V$ZEB1.01	467	479	+	accccACCTggcc
NKX2-5	1482	ZFHX (Zeb1, TCF8)	Two-handed zinc finger homeodomain transcription factors	V$ZEB1.01	1195	1207	+	cgcccACCTggcg
PLN	5350	GATA	GATA binding factors	V$GATA4.01	732	744	-	tagaGATAattga
PLN	5350	GATA	GATA binding factors	V$GATA4.01	807	819	-	ggtaGATAaatga
PLN	5350	NKXH	NKX homeodomain factors	V$NKX25.02	224	242	+	gccctTAATactgcatcag
PLN	5350	NKXH	NKX homeodomain factors	V$NKX25.02	671	689	+	tctcaTAATtaaaattcct
PLN	5350	NKXH	NKX homeodomain factors	V$NKX25.02	725	743	-	agagaTAATtgaatattaa
PLN	5350	NKXH	NKX homeodomain factors	V$NKX25.02	1160	1178	+	attctTAATtcctataatt
PLN	5350	NKXH	NKX homeodomain factors	V$NKX25.02	1201	1219	+	tgagtTAATtttatgaata
PLN	5350	ZFHX (Zeb1, TCF8)	Two-handed zinc finger homeodomain transcription factors	V$AREB6.01	540	552	-	tttatACCTgttt
PLN	5350	ZFHX (Zeb1, TCF8)	Two-handed zinc finger homeodomain transcription factors	V$AREB6.01	651	663	+	cttatACCTgtgt
PLN	5350	ZFHX (Zeb1, TCF8)	Two-handed zinc finger homeodomain transcription factors	V$AREB6.04	1116	1128	-	aatctGTTTctta
PPARGC1A	10891	GATA	GATA binding factors	V$GATA4.01	1313	1325	-	ttaaGATAagatt
PPARGC1A	10891	NKXH	NKX homeodomain factors	V$NKX25.05	890	908	+	gccttTGAGtgacgtcacg
PPARGC1A	10891	NKXH	NKX homeodomain factors	V$NKX25.05	943	961	+	ctgggTGAGtgacagccca
PPARGC1A	10891	NKXH	NKX homeodomain factors	V$NKX25.05	1048	1066	+	ctgcaTGAGtgtgtgctct
PPARGC1A	10891	ZFHX (Zeb1, TCF8)	Two-handed zinc finger homeodomain transcription factors	V$AREB6.04	646	658	-	tccctGTTTcatg
PRKAA1	5562	NKXH	NKX homeodomain factors	V$NKX25.01	156	174	-	aaaatcAAGTgttctgttt
PRKAA1	5562	NKXH	NKX homeodomain factors	V$NKX25.05	777	795	-	ccgctTGAGtgatgcacat
PRKAA1	5562	ZFHX (Zeb1, TCF8)	Two-handed zinc finger homeodomain transcription factors	V$AREB6.04	1230	1242	-	gtcgtGTTTctgc
PRKAG2	51422	HAND	Twist subfamily of class B bHLH transcription factors	V$TH1E47.01	1155	1175	+	ttactggttCCAGattcccca
PRKAG2	51422	NKXH	NKX homeodomain factors	V$NKX25.02	1012	1030	+	tagccTAATtgcgcagagg
PRKAG2	51422	NKXH	NKX homeodomain factors	V$NKX25.02	1215	1233	+	ggtttTAATtgcacctgcc
PRKAG2	51422	NKXH	NKX homeodomain factors	V$NKX25.02	411	429	-	actctTAATtcgcgtcctc
PRKAG2	51422	NKXH	NKX homeodomain factors	V$NKX25.05	1187	1205	+	gaaggTGAGtgcgccccgc
PRKAG2	51422	ZFHX (Zeb1, TCF8)	Two-handed zinc finger homeodomain transcription factors	V$AREB6.04	1279	1291	+	aaaatGTTTctta
PRKAG2	51422	ZFHX (Zeb1, TCF8)	Two-handed zinc finger homeodomain transcription factors	V$ZEB1.01	637	649	+	cccacACCTgcgc
SMPX	23676	HAND	Twist subfamily of class B bHLH transcription factors	V$TH1E47.01	12	32	-	gaatgcattCCAGatggaagt
SMPX	23676	HAND	Twist subfamily of class B bHLH transcription factors	V$TH1E47.01	1164	1184	-	cccaggcagCCAGatgcaaga
SMPX	23676	NKXH	NKX homeodomain factors	V$NKX25.02	604	622	-	ttactTAATaataagtact
SMPX	23676	NKXH	NKX homeodomain factors	V$NKX25.05	792	810	-	tattcTGAGtgggtatagc
SMPX	23676	ZFHX (Zeb1, TCF8)	Two-handed zinc finger homeodomain transcription factors	V$AREB6.01	1214	1226	-	tgcttACCTgctt
TMOD1	7111	NKXH	NKX homeodomain factors	V$NKX25.02	247	265	-	gacctTAATaaaatcagct
TMOD1	7111	NKXH	NKX homeodomain factors	V$NKX25.04	385	403	+	cacctaaAGTGgtttgttc
TMOD1	7111	NKXH	NKX homeodomain factors	V$NKX25.05	203	221	+	gttaaTGAGtgtttctcat
TMOD1	7111	ZFHX (Zeb1, TCF8)	Two-handed zinc finger homeodomain transcription factors	V$ZEB1.01	577	589	+	agcccACCTggcc
TNNC1	7134	HAND	Twist subfamily of class B bHLH transcription factors	V$TH1E47.01	743	763	+	tcattcattCCAGaaaccttt
TNNC1	7134	NKXH	NKX homeodomain factors	V$NKX25.02	238	256	+	taaccTAATtggagggtga
TNNC1	7134	NKXH	NKX homeodomain factors	V$NKX25.05	1093	1111	-	tcagcTGAGtgagccccca
TNNC1	7134	ZFHX (Zeb1, TCF8)	Two-handed zinc finger homeodomain transcription factors	V$AREB6.04	752	764	-	aaaagGTTTctgg
TNNC1	7134	ZFHX (Zeb1, TCF8)	Two-handed zinc finger homeodomain transcription factors	V$AREB6.04	1288	1300	+	tctctGTTTccaa
TNNT2	7139	NKXH	NKX homeodomain factors	V$NKX25.01	634	652	+	cagttcAAGTggagcagca
TPM1	7168	GATA	GATA binding factors	V$GATA4.01	120	132	-	ggtaGATAatccc
TPM1	7168	HAND	Twist subfamily of class B bHLH transcription factors	V$TH1E47.01	1437	1457	-	tccttctttCCAGacgcgcgc
TPM1	7168	ZFHX (Zeb1, TCF8)	Two-handed zinc finger homeodomain transcription factors	V$AREB6.04	841	853	-	gccctGTTTctaa
ZEB1	6935	GATA	GATA binding factors	V$GATA4.01	582	594	-	ccgaGATAaccag
ZEB1	6935	NKXH	NKX homeodomain factors	V$NKX25.02	1133	1151	+	atccaTAATtatattttta
ZEB1	6935	ZFHX (Zeb1, TCF8)	Two-handed zinc finger homeodomain transcription factors	V$AREB6.01	1542	1554	+	tgtttACCTgaac
ZEB1	6935	ZFHX (Zeb1, TCF8)	Two-handed zinc finger homeodomain transcription factors	V$AREB6.04	1107	1119	+	aagctGTTTcaag
ZMYND11	10771	GATA	GATA binding factors	V$GATA4.01	370	382	+	ttgaGATAatcaa
ZMYND11	10771	GATA	GATA binding factors	V$GATA4.01	914	926	-	cggaGATAagcat
ZMYND11	10771	NKXH	NKX homeodomain factors	V$NKX25.02	342	360	-	cagaaTAATtgtaattcat
ZMYND11	10771	NKXH	NKX homeodomain factors	V$NKX25.02	737	755	-	tgttaTAATtgttctggtt
ZMYND11	10771	ZFHX (Zeb1, TCF8)	Two-handed zinc finger homeodomain transcription factors	V$AREB6.02	891	903	-	cgttCACCtgttt
ZMYND11	10771	ZFHX (Zeb1, TCF8)	Two-handed zinc finger homeodomain transcription factors	V$AREB6.04	1081	1093	-	tccccGTTTcatc
ZMYND11	10771	ZFHX (Zeb1, TCF8)	Two-handed zinc finger homeodomain transcription factors	V$ZEB1.01	667	679	+	tacacACCTgcct
